# Supplementary material for: Oil Extract of Green Brazilian Propolis, Antioxidant Activity, Safety and Quality Control
Source: Molecules. 2026 Apr 8;31(8):1234. doi: 10.3390/molecules31081234 (PMC13118830; doi:10.3390/molecules31081234)
Supplement: Supplementary file 1 [file molecules-31-01234-s001.zip]

Archive with 1 entries (1 files):
- molecules-4219817-supplementary.pdf
